# Supplementary material for: Effect of Native and Acetylated Dietary Resistant Starches on Intestinal Fermentative Capacity of Normal and Stunted Children in Southern India
Source: Int J Environ Res Public Health. 2019 Oct 15;16(20):3922. doi: 10.3390/ijerph16203922 (PMC6843365; doi:10.3390/ijerph16203922)
Supplement: Supplementary file 1 [file ijerph-16-03922-s001.zip]

Archive with 5 entries (5 files):
- IJERPH_Rev1_Supp_materials/Table S1.docx
- IJERPH_Rev1_Supp_materials/Table S2.docx
- IJERPH_Rev1_Supp_materials/Table S3.pdf
- IJERPH_Rev1_Supp_materials/Table S4.docx
- IJERPH_Rev1_Supp_materials/Table S5.docx
